# Supplementary material for: Fat Body Mass and Vertebral Fracture Progression in Women With Breast Cancer
Source: JAMA Netw Open. 2024 Jan 10;7(1):e2350950. doi: 10.1001/jamanetworkopen.2023.50950 (PMC10782249; doi:10.1001/jamanetworkopen.2023.50950)
Supplement: Supplement 2. — eTable 1. Risk Factors for Spine Deformity Index (SDI) of 2 or Greater at Baseline eTable 2. Baseline Risk Factors for Morphometric Vertebral Fracture Progression After Treatment With Adjuvant Aromatase Inhibitors (AIs) and Denosumab: Modified Poisson Regression for Dichotomous Outcomes eTable 3. Baseline Risk Factors for Worse Spine Deformity Index (SDI) at 18 Months of Treatment With Aromatase Inhibitors (AIs) and Denosumab [file jamanetwopen-e2350950-s002.xlsx]

## Sheet: eTables
	Cosentini D, Pedersini R, Di Mauro P, et al; the Bone Health Group of the ASST Spedali Civili, Brescia. Fat body mass and vertebral fracture progression in women with breast cancer. JAMA Netw Open. 2024;7(1):e2350950. doi:10.1001/jamanetworkopen.2023.50950
eTable 1.	Risk Factors for Spine Deformity Index (SDI)≥ of 2 or Greater at Baseline
eTable 2.	Baseline Risk Factors for Morphometric Vertebral Fracture Progression After Treatment With Adjuvant Aromatase Inhibitors (AIs) and Denosumab: Modified Poisson Regression for Dichotomous Outcomes
eTable 3.	Baseline Risk Factors for Worse Spine Deformity Index (SDI) at 18 Months of Treatment With Aromatase Inhibitors (AIs) and Denosumab

## Sheet: eTable1
			eTable 1. Risk Factors for Spine Deformity Index (SDI) of 2 or Greater at Baseline
			Risk factor	Patients with Worse SDI at Baseline - no. (%)		Univariable analysis		Multivariable analysis
				<2	≥2	OR (95% CI)	p-value	OR (95% CI)	p-value
			Age - yrs				0.08		0.56
			< median	119 (91,5)	11 (8,5)	1		1
			≥ median	89 (83,2)	18 (16,8)	2,07 (0,92- 4,63)		0,75 (0,28-1,99)
			BMI - no./total (%)				0.62
			<25	116 (87,2)	17 (12,8)	1
			≥25	92 (88,5)	12 (11,5)	,82 (,36- 1,83)
			History of clinical bone fracture				< 0,001*		0,04*
			No	159 (93,0)	12 (7,0)	1		1
			Yes	49 (74,2)	17 (25,8)	4,323 (1,92- 9,77)		2,43 (1,02- 5,75)
			Tobacco use				0.07		0,03*
			No	166 (89,7)	19 (89,7)	1		1
			Yes	42 (80,8)	10 (19,2)	2,197 (0,94- 5,11)		2,87 (1,09-7,56)
			Physical activity				0.69
			No	163 (88,6)	21 (11,4)	1
			Yes	45 (84,9)	8 (15,1)	1,21 (0,48- 3,02)
			Alcohol use				0.14
			No	167 (89,3)	20 (10,7)	1
			Yes	41 (82,0)	9 (18,0)	1,93 (0,81- 4,58)
			Family history of bone fracture	,			0.01		0.14
			No	195 (89,4)	23 (10,6)	1		1
			Yes	13 (68,4)	6 (31,6)	4,09 (1,41- 11,84)		2,47 (0,74-8,27)
			BMD - total, g/cm2				0.21
			< median	99 (85,3)	17 (14,7)	1
			≥ median	109 (90,1)	12 (9,9)	0,58 (0,25- 1,35)
			DXA T-score - no./total (%)
			Normal	48 (88,9)	6 (11,1)	0 (0,0%)
			Osteopenia	95 (90,5)	10 (9,5)	0,84 (0,29- 2,46)	0.75
			Osteoporosis	65 (83,3)	13 (16,7)	1,48 (0,52- 4,21)	0.47
			FRAX				<0,01*		0,01*
			< median	107 (98,2)	2 (1,8)	1
			≥ median	101 (78,9)	27 (21,1)	13,38 (3,09- 57,93)		10,16 (2,28- 45,26)
			FBM - g
			< median	107 (88,4)	14 (11,6)	1
			≥ median	94 (87,0)	14 (13,0)	1,07 (,48- 2,39)	0.87
			%FBM
			< median	106 (86,9)	16 (13,1)	1
			≥ median	95 (88,8)	12 (11,2)	,90 (,40- 2,02)	0.8
			LBM basal - g
			< median	103 (89,6)	12 (10,4)	1
			≥ median	98 (86,0)	16 (14,0)	1,25 (,55- 2,84)	0.59
			ALMI/FBM				57
			< median	85 (86,7)	13 (13,4)	1
			≥ median	116 (88,5)	15 (11,5)	,79 (,35- 1,78)
			Trunk Appendicular Fat ratio				0.34
			< median	106 (89,8)	12 (10,2)	1
			≥ median	95 (85,6)	16 (14,4)	1,49 (,66- 3,35)
			LeanHt2				0.8
			< median	103 (87,3)	15 (12,7)	1
			≥ median	98 (88,3)	13 (11,7)	,90 (,41- 1,99)
			ALMI (Appen,LeanHt2)				0.5
			< median	100 (89,2)	12 (10,8)	1
			≥ median	101 (86,2)	16 (13,8)	1,32 (,59- 2,93)
			FMI				0.56
			< median	103 (86,4)	16 (13,6)	1
			≥ median	98 (89,0)	12 (11,0)	79 (,36- 1,75)
			Android Fat				0.36
			< median	85 (86,7)	13 (13,3)	1
			≥ median	81 (91,0)	8 (9,0)	,65 (,25- 1,64)
			Gynoid Fat				0.92
			< median	85 (88,5)	11 (11,5)	1
			≥ median	81 (89,0)	10 (11,0)	,95 (,38- 2,37)
			Android Gynoid Ratio				0.64
			< median	88 (89,8)	10 (10,2)	1
			≥ median	78 (87,6)	11 (12,4)	1,24 (,50- 3,08)
			SDI denotes Spinal deformity index; AIs aromatase inhibitors; BMI body-mass index; BMD bone mineral density;
			DXA Dual-X-ray absorptiometry; FRAX Fracture Risk Assessment tool; FBM fat body mass;
			LBM lean body mass; LeanHt2 total lean mass to height; ALMI appendicular lean mass index; FMI total fat mass to height; OR Odds Ratio; CI Confidence interval.
			*Still significant after Bonferroni-Holm post-hoc correction.

## Sheet: eTable2
			eTable 2. Baseline Risk Factors for Morphometric Vertebral Fracture Progression After Treatment With Adjuvant Aromatase Inhibitors (AIs) and Denosumab: Modified Poisson Regression for Dichotomous Outcomes
			Risk factors	Univariable analyses		Multivariable analyses
				RR (95% CI)	p-value	RR (95% CI)	p-value
			Age - yrs
			< median	1	0.74
			≥ median	,85 (,32-2,23)
			BMI - no./total (%)
			<25	1	0.45
			≥25	1,44 (,55-3,73)
			History of clinical bone fracture
			No	1	0.03	1	0.14
			Yes	2,92 (1,13-7,56)		2,21 (,77-6,36)
			Tobacco use
			No	1	0.46
			Yes	1,48 (,52-4,21)
			Physical activity
			No	1	0.91
			Yes	1,07 (,35-3,28)
			Alcohol use
			No	1	0.81
			Yes	1,15 (,38-3,53)
			Family history of bone fracture
			No	1	0.16
			Yes	2,46 (,71-8,86)
			BMD total - g/cm2
			< median	1	0.21
			≥ median	2,00 (,68-5,85)
			DXA T-score - no./total (%)
			Normal	1
			Osteopenia	2,69 (,92-7,87)	0.07
			Osteoporosis	3,46 (,76-15,87)	0.11
			FRAX for major fractures
			< median	1	0.03	1	,05*
			≥ median	4,04 (1,16-14,05)		3,49 (1,01- 12,20)
			FBM - g
			< median	1	0.15
			≥ median	2,07 (,77-5,61)
			%FBM				,02*
			< median	1	<,01*	1
			≥ median	5,37 (1,54-18,69)		4,71 (1,35- 16,45)
			LBM - g
			< median	1	0.23
			≥ median	,52 (,18-1,52)
			ALMI/FBM
			< median	1	0.03
			≥ median	,28 (,09-,87)
			Trunk Appendicuka Fat ratio
			< median	1	0.62
			≥ median	1,32 (,44-3,92)
			Lean Ht2
			< median	1	0.24
			≥ median	,53 (,18-1,54)
			ALMI (Appen,LeanHt2)
			< median	1	0.73
			≥ median	,84 (,30-2,31)
			FMI
			< median	1	0.16
			≥ median	2,17 (,74-6,33)
			Android Fat
			< median	1	0.04
			≥ median	8,81 (1,10-70,43)
			GynoidFat
			< median	1	0.29
			≥ median	2,11 (,53-8,44)
			Android Gynoid Ratio
			< median	1	0.09
			≥ median	3,85 (,80-18,55)
		BMI denotes body-mass index; BMD bone mineral density; DXA Dual-X-ray absorptiometry; FRAX Fracture Risk Assessment tool; FBM fat body mass; LBM lean body mass; LeanHt2 total lean mass to height; ALMI appendicular lean mass index; FMI total fat mass to height; CI confidence interval; RR relative risk.
		The variables android fat and android/gynoid ratio were not included in the multivariable model because they were assessed in a patient subset,
		*Still significant after Bonferroni-Holm post-hoc correction, α'=0,003

## Sheet: eTable3
			eTable 3. Baseline Risk Factors for Worse Spine Deformity Index (SDI) at 18 Months of Treatment With Aromatase Inhibitors (AIs) and Denosumab
			Risk factor	Worsening of SDI		Univariable analysis		Multivariable analysis
				<2	≥2	OR (95% CI)	p-value	OR (95% CI)	p-value
			Age - yrs., no. (%)				0.33
			< median	126 (96,9)	4 (3,1)	1
			≥ median	101 (94,4)	6 (5,6)	1,89 (,52- 6,88)
			BMI -no./total (%)				0.68
			<25	128 (96,2)	5 (3,8)	1
			≥25	99 (95,2)	5 (4,8)	1,31 (,37- 4,64)
			History of clinical bone fracture				0.03		0,03*
			No	167 (97,7)	4 (2,3)	1		1
			Yes	60 (90,9)	6 (9,1)	4,25 (1,16- 15,57)		4,39 (1,16- 16,63)
			Tobacco use				0.54
			No	178 (96,2)	7 (3,8)	1
			Yes	49 (94,2)	3 (5,8)	1,55 (,39- 6,21)
			Physical activity				0.54
			No	177 (96,2)	7 (3,8)	1
			Yes	50 (94,3)	3 (5,7)	1,55 (,39- 6,19)
			Alcohol use				0.49
			No	180 (96,3)	7 (3,7)	1
			Yes	47 (94,0)	3 (6,0)	1,63 (,41- 6,55)
			Family history of bone fracture				0.82
			No	209 (95,9)	9 (4,1)	1
			Yes	18 (94,7)	1 (5,3)	1,28 (,15- 10,71)
			BMD - total, g/cm2				0.11
			< median	109 (94,0)	7 (6,0)	1
			≥ median	118 (97,5)	3 (2,5)	,27 (,06- 1,33)
			DXA T-score - no./total (%)				0.61
			Normal	54 (100,0)	0 (0,0)	/
			Osteopenia	100 (95,2)	5 (4,8)	,72 (,20- 2,58)
			Osteoporosis	73 (93,6)	5 (6,4)	1
			FRAX				0.11
			< median	108 (98,3%)	2 (1,7%)	1
			≥ median	119 (93,8%)	8 (6,2%)	3,66 (,76- 17,61)
			FBM (g)
			< median	119 (98,3)	2 (1,7)	1		1
			≥ median	100 (92,6)	8 (7,4)	4,86 (1,01- 23,40)	0.05	0,93 (0,11-8,01)	0.95
			%FBM
			< median	121 (99,2)	1 (0,8)	1		1
			≥ median	98 (91,6)	9 (8,4)	11,13 (1,39- 89,41)	0.02	11,29 (1,39- 91,69)	0,02*
			LBM basal - g
			< median	110 (95,7)	5 (4,3)	1
			≥ median	109 (95,6)	5 (4,4)	,83 (,22- 3,18)	0.79
			ALMI/FBM				0.05
			< median	92 (92,0)	8 (8,0)	1		1	0.17
			≥ median	127 (98,4)	2 (1,6)	,20 (,04- 1,01)		0,67 (0,09-5,18)
			Trunk Appendicular Fat ratio				0.86
			< median	113 (95,8)	5 (4,2)	1
			≥ median	106 (95,5)	5 (4,5)	1,14 (,28- 4,66)
			LeanHt2				0.36
			< median	113 (94,2)	7 (5,8)	1
			≥ median	106 (97,2)	3 (2,8)	,51 (,13- 2,11)
			ALMI (Appen.LeanHt2)				0.79
			< median	108 (96,4)	4 (3,6)	1
			≥ median	111 (94,9)	6 (5,1)	1,21 (,32- 4,61)
			FMI				0.27
			< median	116 (96,7)	4 (3,3)	1
			≥ median	103 (94,5)	6 (5,5)	2,23 (,55- 9,16)
			Android Fat				0.18
			< median	97 (99,0)	1 (1,0)	1
			≥ median	85 (95,5)	4 (4,5)	4,57 (,50- 41,63)
			Gynoid Fat				0.19
			< median	95 (99,0)	1 (1,0)	1
			≥ median	87 (95,6)	4 (4,4)	4,37 (,48- 39,84)
			Android Gynoid Ratio				0.18
			< median	97 (99,0)	1 (1,0)	1
			≥ median	85 (95,5)	4 (4,5)	4,57 (,50- 41,63)
			SDI denotes Spinal deformity index; AIs aromatase inhibitors; BMI body-mass index; BMD bone mineral density;
			DXA Dual-X-ray absorptiometry; FRAX Fracture Risk Assessment tool; FBM fat body mass;
			LBM lean body mass; ALMI appendicular lean mass index; FMI total fat mass to height; OR Odds Ratio; CI Confidence interval.
			*Still significant after Bonferroni-Holm post-hoc correction.
